# Supplementary material for: Schuurs–Hoeijmakers Syndrome (PACS1 Neurodevelopmental Disorder): Seven Novel Patients and a Review
Source: Genes (Basel). 2021 May 13;12(5):738. doi: 10.3390/genes12050738 (PMC8153584; doi:10.3390/genes12050738)
Supplement: Supplementary file 1 [file genes-12-00738-s001.zip]

Archive with 1 entries (1 files):
- genes-1195929-Supplementary Materials .pdf
